# Supplementary material for: Potential blue carbon in the fringe of Southern European Kelp forests
Source: Sci Rep. 2025 Aug 12;15:29573. doi: 10.1038/s41598-025-09361-9 (PMC12343771; doi:10.1038/s41598-025-09361-9)
Supplement: Supplementary file 1 — Supplementary Material 1 [file 41598_2025_9361_MOESM1_ESM.xlsx]

## Sheet: Calculation C storage
	Summary tables								Above ground biomass calculation							Sequestration rate calculation
	Table S1
	Dominant Kelp Species in northern Portugal	Aboveground biomass (Mg C ha-1)		Total Area (ha)		Total Stock above ground biomass (GgC)	Stock above ground biomass (g C m-2)		Measure Laminaria hyperborea	Unit	Mean	SD	N samples	Sample		Laminaria hyperborea rate	Unit	Mean	SD	N samples	Sample
		Mean	SD						Plant density	number ind m-2	4.41875	1.03762	185	plots		NPP per plant	g DW d-1 ind-1	0.0724089	0.0726736	72	Plants
	Laminaria hyperborea	0.522159	0.287206	1945.95		1.01609	52.2159		Biomass per plant	g DW ind-1	39.3634	21.6512	72	plants		(DW to C conversion)	g C d-1 ind-1	0.0217372	0.0099732	113	Plants
	Saccorhiza polyschides	4.76918	1.96769	3243.24		15.4676	476.918		Biomass per unit area	g DW m-2	173.937	95.6714				NPP per unit area	g C d-1 m-2	0.0960513	0.0440691
	Both kelp species	2.64567	1.18828	5189.19	Total	16.4837	317.655		Carbon content	Proportion C	0.300201	0.0113871	18	plants			g C d-1 ha-1	960.513	440.691
									Carbon per unit area	g C m-2	52.2159	28.7206					Mg C ha-1 y-1	0.350587	0.160852
										ha in a m2	10000						Percent sequestered	0.11	0.11
									Carbon per unit area	g C ha-1	522159	287206				NPP sequestered	Mg C ha-1 y-1	0.0385646	0.0176937
									Carbon per unit area	Mg C ha-1	0.522159	0.287206
																Removing risk of double counting
																Percent sequestered excluding the continetal shelf		0.101	0.101
																NPP sequestered excluding shelf	Mg C ha-1 y-1	0.0354093	0.0162461
	Table S2
	Dominant Kelp Species in northern Portugal	Sequestration rates (Mg C ha-1 year-1)		Total Area (ha)		Sequestration rates (Mg C year-1)			Measure Saccorhiza polyschides	Unit	Mean	SD	N samples	Sample		Saccorhiza polyschides rate	Unit	Mean	SD	N samples	Sample
		Mean	SD						Plant density	number ind m-2	12.6281	7.8185	118	plots		NPP per plant	g DW d-1 ind-1	0.443284	0.57516	47	Plants
	Laminaria hyperborea	0.0354093	0.0162461	1945.95		68.9046			Biomass per plant	g DW ind-1	137.79	56.85	72	plants		(DW to C conversion)	g C d-1 ind-1	0.121498	0.0186623	66	Plants
	Saccorhiza polyschides	0.565617	0.0868794	3243.24		1834.43			Biomass per unit area	g DW m-2	1740.03	717.908				NPP per unit area	g C d-1 m-2	1.53429	0.235669
	Both kelp species	0.601027	0.0499453		Total	1903.34			Carbon content	Proportion C	0.274086	0.0186623	18	plants			g C d-1 ha-1	15342.9	2356.69
									Carbon per unit area	g C m-2	476.918	196.769					Mg C ha-1 y-1	5.60017	0.860192
										ha in a m2	10000						Percent sequestered	0.11	0.11
									Carbon per unit area	g C ha-1	4.76918e+06	1.96769e+06				NPP sequestered	Mg C ha-1 y-1	0.616019	0.0946212
									Carbon per unit area	Mg C ha-1	4.76918	1.96769
																Removing risk of double counting
																Percent sequestered excluding the continetal shelf		0.101	0.101
																NPP sequestered excluding shelf	Mg C ha-1 y-1	0.565617	0.0868794

## Sheet: Kelp forest extent
	Northern Portugal Reef area (Km2 )	Depth cut (meters)	Source	Total sampled reefs across Northern Portugal Reef area (n)	Presence of kelp across sampled reefs	% of Reef with kelp	Reef area with kelp (Km2 )	Reef area with kelp (ha)	Reef area with kelp (Mha)
All Kelp	80	20	Portuguese Hidrographic Institute & current study	296	192	64.8649	51.8919	5189.19	0.00518919
Laminaria Hyperborea	80	20	Portuguese Hidrographic Institute & current study	296	72	24.3243	19.4595	1945.95	0.00194595
Saccorhiza polyschides	80	20	Portuguese Hidrographic Institute & current study	296	120	40.5405	32.4324	3243.24	0.00324324

## Sheet: Kelp density
Kelp density
Region	Species	Site	Density m-2 (mean)	SD	Total Plots	Source
northern Portugal	Laminaria hyperborea	Mno2	1.4	2.06328	15	Blueforesting project				Mean L. hyperborea	4.41875
northern Portugal	Laminaria hyperborea	Apu	3.93333	1.70992	15	Blueforesting project				SD	1.03762
northern Portugal	Laminaria hyperborea	Agç	6.33333	2.69037	15	Blueforesting project				Total plots	185
northern Portugal	Laminaria hyperborea	Azu	4.93333	1.79151	15	Blueforesting project
northern Portugal	Laminaria hyperborea	Min	8.46667	3.29213	15	Blueforesting project
northern Portugal	Laminaria hyperborea	Agu1	8	2.44949	15	Blueforesting project
northern Portugal	Laminaria hyperborea	Agu2	9.2	3.25576	15	Blueforesting project
northern Portugal	Laminaria hyperborea	Agu3	3.13333	1.0601	15	Blueforesting project
northern Portugal	Laminaria hyperborea	Aguda1	5	1.73205	3	Blueforesting project
northern Portugal	Laminaria hyperborea	Aguda2	4.5	2.50998	6	Blueforesting project
northern Portugal	Laminaria hyperborea	Aguda3	5	1.73205	3	Blueforesting project
northern Portugal	Laminaria hyperborea	Apulia1	4.6	1.94936	5	Blueforesting project
northern Portugal	Laminaria hyperborea	Apulia2	5	3.31662	5	Blueforesting project
northern Portugal	Laminaria hyperborea	Azurara1	6.66667	1.1547	3	Blueforesting project
northern Portugal	Laminaria hyperborea	Azurara2	3	0	3	Blueforesting project
northern Portugal	Laminaria hyperborea	Azurara3	1.33333	0.57735	3	Blueforesting project
northern Portugal	Laminaria hyperborea	Azurara4	3.5	1.73205	4	Blueforesting project
northern Portugal	Laminaria hyperborea	Castro1	4.75	2.70801	4	Blueforesting project
northern Portugal	Laminaria hyperborea	Castro2	1	0	4	Blueforesting project
northern Portugal	Laminaria hyperborea	PraiaN1	3	0.57735	4	Blueforesting project
northern Portugal	Laminaria hyperborea	PraiaN2	2.6	1.1547	4	Blueforesting project
northern Portugal	Laminaria hyperborea	PraiaN3	1.6	0.547723	5	Blueforesting project
northern Portugal	Laminaria hyperborea	Vila1	4.6	2.96648	5	Blueforesting project
northern Portugal	Laminaria hyperborea	Vila2	4.5	3.10913	4	Blueforesting project
Region	Species	Site	Density m-2 (mean)	SD	Total Plots	Source
northern Portugal	Saccorhiza polyschides	Aguda1	3.66667	2.3094	3	Blueforesting project				Mean S. polyschides	12.6281
northern Portugal	Saccorhiza polyschides	Aguda2	13	18.4932	4	Blueforesting project				SD	7.8185
northern Portugal	Saccorhiza polyschides	Aguda3	22	16.4317	6	Blueforesting project				Total plots	118
northern Portugal	Saccorhiza polyschides	Aguda4	23.75	18.8746	4	Blueforesting project
northern Portugal	Saccorhiza polyschides	Azurara1	16.25	16.0078	4	Blueforesting project
northern Portugal	Saccorhiza polyschides	Azurara2	27	17.8885	5	Blueforesting project
northern Portugal	Saccorhiza polyschides	Castro1	5.4	4.50555	5	Blueforesting project
northern Portugal	Saccorhiza polyschides	Castro2	5.5	5.19615	4	Blueforesting project
northern Portugal	Saccorhiza polyschides	Foz	22.75	20.2546	4	Blueforesting project
northern Portugal	Saccorhiza polyschides	Leca1	14.7143	17.7362	7	Blueforesting project
northern Portugal	Saccorhiza polyschides	Leca2	7	2.73861	5	Blueforesting project
northern Portugal	Saccorhiza polyschides	Moledo1	40	0	4	Blueforesting project
northern Portugal	Saccorhiza polyschides	Moledo2	10.1667	14.7026	6	Blueforesting project
northern Portugal	Saccorhiza polyschides	PraiaNorte	19.1667	16.2532	6	Blueforesting project
northern Portugal	Saccorhiza polyschides	Povoa1	1	0	3	Blueforesting project
northern Portugal	Saccorhiza polyschides	Povoa2	7.75	4.5	4	Blueforesting project
northern Portugal	Saccorhiza polyschides	Povoa3	7	5.19615	3	Blueforesting project
northern Portugal	Saccorhiza polyschides	Viana1	4.5	3.33167	6	Blueforesting project
northern Portugal	Saccorhiza polyschides	Viana2	6.25	2.5	4	Blueforesting project
northern Portugal	Saccorhiza polyschides	Viana3	6.16667	4.44597	6	Blueforesting project
northern Portugal	Saccorhiza polyschides	Vila1	10	0	3	Blueforesting project
northern Portugal	Saccorhiza polyschides	Vila2	5.5	5.19615	4	Blueforesting project
northern Portugal	Saccorhiza polyschides	Vila3	3.25	4.5	4	Blueforesting project
northern Portugal	Saccorhiza polyschides	Vila5	11.75	18.9275	4	Blueforesting project
northern Portugal	Saccorhiza polyschides	Vila6	16.6	21.3612	5	Blueforesting project
northern Portugal	Saccorhiza polyschides	Vila7	18.2	19.9675	5	Blueforesting project

## Sheet: Kelp NPP
Kelp production
Species	WW ind-1 d-1 (min)	Max WW ind-1 d-1 (max)	DW ind-1 d-1 (min)	DW ind-1 d-1 (max)	Average	sd	N	Original reference
Laminaria hyperborea	0.101208	0.596037	0.021021	0.123797	0.0724089	0.0726736	72	Franco, João N. et al., unpublished data
Saccorhiza polyschides	0.190545	4.427	0.0365846	0.849984	0.443284	0.57516	47	Franco, João N. et al., unpublished data
Conversions WW:DW	Mean	N	Obtained from
Laminaria hyperborea	0.2077	113	Blueforesting project
Saccorhiza polyschides	0.192	66	Franco, João N. et al., unpublished data

## Sheet: C  content & indv biomass
Carbon content in kelp tissue
Species	g C g DW-1 (mean)	sd:	n		Source
Laminaria hyperborea	0.300201	0.0099732	18		Blueforesting project
Saccorhiza polyschides	0.274086	0.0186623	18		Franco et al 2018
Kelp biomass per individual
Species	DW ind-1(mean)	sd:	WW:DW	n of individuals	Source
Laminaria hyperborea	39.3634	21.6512	0.2077	113	Blueforesting project
Saccorhiza polyschides	137.79	56.85	0.192	66	Franco, João N. et al., unpublished data

## Sheet: Comparison Table
	Table 2
	Blue Carbon habitats	Aboveground biomass (Mg C ha-1)	Total Area (ha)	Stock Aboveground biomass (GgC)	% of Total Aboveground Blue Carbon in Continental Portugal	Source
	Tidal Marsh (continental Portugal) a,b		10039	95.16	83.5443	Santos el al 2023b
	Seagrass (continental Portugal) a,b		1684	2.26	1.98413	Santos el al 2023b
	Kelp forest (northern Portugal)	2.65 ± 1,19	5189	16.4837	14.4716	This study
	Total		16912	113.904	100
	a In seagrasses, only 2% of the carbon is stored in the biomass, while in salt marshes, this value increases to 13%. Therefore, these values were considered as above-ground biomass in seagrasses and tidal marshes, respectively.
	b Santos, R., Ito, P., B. de los Santos, C., 2023. Assessment of blue carbon ecosystems in mainland Portugal - Scientific Report I - Calouste Gulbenkian Foundation.
	Table 4
	Blue Carbon habitats	Sequestration rates (Mg C ha-1 year-1)	Total Area (Mha)	Sequestration rates (Mg C year-1)	% of Sequestration rate of Blue Carbon in Continental Portugal	Source
	Tidal Marsh (continental Portugal)		10039	2930	52.1321	Santos el al 2023
	Seagrass (continental Portugal)		1684	787	14.0027	Santos el al 2023
	Kelp forest (northern Portugal)	0,60 ± 0,05	5189	1903.34	33.8652	This study
	Total		16912	5620.34	100
